# Supplementary material for: Variations of the origin of superior thyroid artery and its relationship with the external branch of superior laryngeal nerve
Source: PLoS One. 2018 May 10;13(5):e0197075. doi: 10.1371/journal.pone.0197075 (PMC5944925; doi:10.1371/journal.pone.0197075)
Supplement: S2 File — (PRJ) [file pone.0197075.s002.prj]

<Project id="ff235528-bf33-3f7d-328e-439b8b5d6979" name="Superiorthyroidartery" location="E:\Acadamic document\Research\Manuscript\New Manuscript\Superior thyroid artery\Superiorthyroidartery" description="This project will explore the variation of the superior thyroid artery artery and its relationship with the external laryngeal nerve" schemaVersion="102" epiVersion="" createDate="11/16/2017 15:53:11" useMetadataDbForCollectedData="" useBackgroundOnAllPages="False">
  <CollectedData>
    <Database connectionString="zHDkaR2yI5Pbh2/LYHfZ7ljYKFwMFLb6TrxCvYEORi78dO26N63ecepWpmVepdx3A6WpF/hDEfBMqhh+9KW4z3QFcKEBtcSVUCS4bVbV0LZaHkR+IMAqmxJgymAaOKWM4IQ4vwSSyCtQvff0+EsZugEmG5CnQXLCjaub9RSTEsViqTtoGjdpiBZK54oV61P3" dataDriver="Epi.Data.Office.AccessDBFactory, Epi.Data.Office" />
  </CollectedData>
  <Metadata source="2" />
  <EnterMakeviewInterpreter source="Epi.Core.EnterInterpreter" />
</Project>
